# Supplementary material for: Synthesis and Optoelectronic Properties of Branched Polystyrene-graft-Polyfluorene Copolymers
Source: Micromachines (Basel). 2026 Jun 16;17(6):728. doi: 10.3390/mi17060728 (PMC13303755; doi:10.3390/mi17060728)
Supplement: Supplementary file 1 [file micromachines-17-00728-s001.zip]

Archive with 1 entries (1 files):
- micromachines-4347546-supplementary.pdf
